# Supplementary material for: Practical Algal Control in Lower Yangtze Reservoirs Using Composite Microfiltration Physical Enclosure
Source: Membranes (Basel). 2025 Oct 13;15(10):311. doi: 10.3390/membranes15100311 (PMC12566066; doi:10.3390/membranes15100311)
Supplement: Supplementary file 1 [file membranes-15-00311-s001.zip]

Archive with 1 entries (1 files):
- membranes-3882015-supplementary.pdf
